# Supplementary material for: Silencing of immunoglobulin superfamily containing leucine-rich repeat inhibits gastric cancer cell growth and metastasis by regulating epithelial–mesenchymal transition
Source: Bioengineered. 2022 Jun 2;13(5):13544–54. doi: 10.1080/21655979.2022.2079303 (PMC9276042; doi:10.1080/21655979.2022.2079303)
Supplement: Supplemental Material [file KBIE_A_2079303_SM6012.zip]

Archive with 1 entries (1 files):
- Ethical approval.docx
